# Supplementary material for: Changes in the Transcriptome and Long Non-Coding RNAs but Not the Methylome Occur in Human Cells Exposed to Borrelia burgdorferi
Source: Genes (Basel). 2024 Aug 1;15(8):1010. doi: 10.3390/genes15081010 (PMC11353914; doi:10.3390/genes15081010)
Supplement: Supplementary file 1 [file genes-15-01010-s001.zip]

Archive with 1 entries (1 files):
- genes-3093870-supplementary.pdf
